# Supplementary material for: Circulating Exosomal miR-1290 for Diagnosis of Epithelial Ovarian Cancer
Source: Curr Issues Mol Biol. 2022 Jan 9;44(1):288–300. doi: 10.3390/cimb44010021 (PMC8928998; doi:10.3390/cimb44010021)
Supplement: Supplementary file 1 [file cimb-44-00021-s001.zip]

Archive with 1 entries (1 files):
- cimb-1500812-supplementary.pdf
